# Supplementary material for: The Hunt for Kinder Practices: Minimising Harm to Wild Boar Welfare, Insights from a Qualitative Study in Wallonia (Belgium)
Source: Animals (Basel). 2024 Nov 22;14(23):3370. doi: 10.3390/ani14233370 (PMC11640469; doi:10.3390/ani14233370)
Supplement: Supplementary file 1 [file animals-14-03370-s001.zip]

Archive with 1 entries (1 files):
- animals-3312292-supplementary.pdf
